# Supplementary material for: The Association between Vision Impairment and Depression: A Systematic Review of Population-Based Studies
Source: J Clin Med. 2022 Apr 25;11(9):2412. doi: 10.3390/jcm11092412 (PMC9103717; doi:10.3390/jcm11092412)
Supplement: Supplementary file 1 [file jcm-11-02412-s001.zip]

Archive with 1 entries (1 files):
- jcm-1638656-supplementary.pdf
